# Supplementary material for: Machine Learning Approach for Predicting Older Adults’ Responsiveness to Cognitive Training Interventions: Data from the ACTIVE Study
Source: J Intell. 2026 Apr 1;14(4):56. doi: 10.3390/jintelligence14040056 (PMC13117974; doi:10.3390/jintelligence14040056)
Supplement: Supplementary file 1 [file jintelligence-14-00056-s001.zip]

Archive with 1 entries (1 files):
- jintelligence-4103130-supplementary.pdf
